# Supplementary material for: Detection of SARS-CoV-2 Neutralizing Antibodies in Vaccinated Pregnant Women and Neonates by Using a Lateral Flow Immunoassay Coupled with a Spectrum-Based Reader
Source: Biosensors (Basel). 2022 Oct 18;12(10):891. doi: 10.3390/bios12100891 (PMC9599695; doi:10.3390/bios12100891)
Supplement: Supplementary file 1 [file biosensors-12-00891-s001.zip]

Archive with 1 entries (1 files):
- biosensors-1864236-supplementary.pdf
